# Supplementary material for: Chromosome-Level Sex-Specific Genome Assemblies of Onthophagus binodis Provide Insight into Scarab Sex Chromosomes
Source: Genome Biol Evol. 2026 Jan 29;18(2):evag023. doi: 10.1093/gbe/evag023 (PMC12902608; doi:10.1093/gbe/evag023)
Supplement: evag023_Supplementary_Data [file evag023_supplementary_data.zip]

Archive with 2 entries (2 files):
- Revised-supplement.docx
- Supplementary_Data.tar.gz
